# Supplementary material for: Visit-to-visit variability of glycemia and vascular complications: the Hoorn Diabetes Care System cohort
Source: Cardiovasc Diabetol. 2019 Dec 12;18:170. doi: 10.1186/s12933-019-0975-1 (PMC6909524; doi:10.1186/s12933-019-0975-1)
Supplement: Supplementary file 8 — Additional file 8: Table S5. Odds ratios of medication use (metformin, SU, insulin) across intervals. The lowest quintile is used as the reference group. [file 12933_2019_975_MOESM8_ESM.xlsx]

## Sheet: Medication odds ratios_HbA1c
Table S5. Odds ratios of medication use (metformin, SU, insulin) across intervals. The lowest quintile is used as the reference group.
			FG-CV					HbA1c-CV
Treatment	window	Quintile	OR	CI_low (2.5 %)	CI_high (97.5 %)	P-value	P-trend	OR	CI_low (2.5 %)	CI_high (97.5 %)	P-value	P-trend
Metformin	1	Q2	1.523	1.235	1.878	0.00167193	1.61184e-25	1.754	1.424	2.164	2.78232e-06	5.43625e-33
Metformin	1	Q3	2.114	1.7	2.634	3.9978e-10	1.61184e-25	2.381	1.917	2.966	1.30329e-13	5.43625e-33
Metformin	1	Q4	2.911	2.314	3.677	2.92527e-18	1.61184e-25	3.151	2.51	3.971	2.06662e-21	5.43625e-33
Metformin	1	Q5	3.497	2.755	4.46	4.18588e-23	1.61184e-25	4.638	3.624	5.977	5.0474e-32	5.43625e-33
Metformin	2	Q2	1.44	1.168	1.778	0.0132899	1.61563e-23	1.607	1.3	1.988	0.000236158	5.04711e-27
Metformin	2	Q3	2.326	1.86	2.917	3.78871e-12	1.61563e-23	2.237	1.792	2.799	2.76252e-11	5.04711e-27
Metformin	2	Q4	3.523	2.764	4.514	1.44106e-22	1.61563e-23	2.878	2.283	3.643	1.35854e-17	5.04711e-27
Metformin	2	Q5	3.136	2.476	3.99	1.19764e-19	1.61563e-23	3.812	2.982	4.903	9.75433e-25	5.04711e-27
Metformin	3	Q2	1.452	1.167	1.81	0.0172293	3.05222e-18	1.717	1.377	2.146	3.48262e-05	6.24047e-27
Metformin	3	Q3	2.416	1.909	3.068	5.80936e-12	3.05222e-18	2.309	1.833	2.916	3.0845e-11	6.24047e-27
Metformin	3	Q4	3.118	2.435	4.013	8.59457e-18	3.05222e-18	2.797	2.204	3.565	9.83053e-16	6.24047e-27
Metformin	3	Q5	2.881	2.259	3.691	5.59733e-16	3.05222e-18	4.238	3.266	5.542	1.78081e-25	6.24047e-27
Metformin	4	Q2	1.916	1.517	2.426	1.13518e-06	2.85697e-19	1.363	1.081	1.721	0.179698	5.73112e-19
Metformin	4	Q3	2.656	2.077	3.411	2.33989e-13	2.85697e-19	1.901	1.491	2.43	4.90982e-06	5.73112e-19
Metformin	4	Q4	3.346	2.586	4.354	1.84696e-18	2.85697e-19	2.687	2.075	3.497	2.16008e-12	5.73112e-19
Metformin	4	Q5	3.546	2.732	4.631	1.00029e-19	2.85697e-19	3.089	2.368	4.057	4.12025e-15	5.73112e-19
Metformin	5	Q2	1.439	1.121	1.851	0.0875749	8.20711e-10	1.535	1.196	1.973	0.0157069	1.34749e-15
Metformin	5	Q3	1.938	1.493	2.526	1.60876e-05	8.20711e-10	2.092	1.61	2.729	8.03673e-07	1.34749e-15
Metformin	5	Q4	2.724	2.061	3.624	6.62382e-11	8.20711e-10	2.074	1.597	2.704	1.0863e-06	1.34749e-15
Metformin	5	Q5	2.32	1.771	3.054	2.69908e-08	8.20711e-10	3.428	2.565	4.622	4.3097e-15	1.34749e-15
Metformin	6	Q2	1.763	1.35	2.308	0.000676795	5.19507e-10	1.571	1.207	2.049	0.0163745	3.53895e-16
Metformin	6	Q3	2.476	1.866	3.305	9.5817e-09	5.19507e-10	1.859	1.419	2.444	0.000155818	3.53895e-16
Metformin	6	Q4	2.444	1.843	3.259	1.52123e-08	5.19507e-10	2.453	1.846	3.277	1.70981e-08	3.53895e-16
Metformin	6	Q5	2.767	2.072	3.72	1.75998e-10	5.19507e-10	3.574	2.625	4.917	3.23348e-14	3.53895e-16
Metformin	7	Q2	1.498	1.126	1.997	0.114289	1.74012e-05	1.387	1.039	1.854	0.534265	4.56715e-09
Metformin	7	Q3	2.354	1.729	3.225	1.39963e-06	1.74012e-05	1.528	1.14	2.053	0.0936797	4.56715e-09
Metformin	7	Q4	2.474	1.813	3.401	3.26027e-07	1.74012e-05	2.16	1.583	2.965	2.94522e-05	4.56715e-09
Metformin	7	Q5	2.035	1.508	2.76	7.95947e-05	1.74012e-05	2.592	1.877	3.609	2.15672e-07	4.56715e-09
Metformin	8	Q2	2.371	1.72	3.289	3.42509e-06	1.61532e-05	1.719	1.262	2.35	0.0127566	1.4498e-10
Metformin	8	Q3	2.417	1.753	3.357	1.97848e-06	1.61532e-05	2.132	1.548	2.955	8.71294e-05	1.4498e-10
Metformin	8	Q4	2.777	1.995	3.9	4.47856e-08	1.61532e-05	2.235	1.617	3.109	2.74357e-05	1.4498e-10
Metformin	8	Q5	2.459	1.781	3.419	1.24739e-06	1.61532e-05	3.443	2.415	4.977	3.7189e-10	1.4498e-10
Metformin	9	Q2	2.315	1.64	3.294	4.64344e-05	4.89625e-06	1.266	0.907	1.772	1	1.40141e-08
Metformin	9	Q3	2.852	1.992	4.129	3.32483e-07	4.89625e-06	1.647	1.163	2.342	0.102954	1.40141e-08
Metformin	9	Q4	2.665	1.87	3.836	1.71681e-06	4.89625e-06	2.002	1.398	2.889	0.00350422	1.40141e-08
Metformin	9	Q5	2.79	1.952	4.031	5.60008e-07	4.89625e-06	3.071	2.072	4.627	8.09988e-07	1.40141e-08
Metformin	10	Q2	1.656	1.147	2.403	0.147814	0.0274778	1.688	1.183	2.422	0.0827297	2.44709e-08
Metformin	10	Q3	2.381	1.61	3.561	0.000352317	0.0274778	2.359	1.62	3.469	0.00019311	2.44709e-08
Metformin	10	Q4	2.313	1.567	3.451	0.000602573	0.0274778	2.939	1.983	4.417	2.4542e-06	2.44709e-08
Metformin	10	Q5	1.805	1.245	2.635	0.0398842	0.0274778	3.117	2.093	4.711	7.39781e-07	2.44709e-08
Metformin	11	Q2	2.409	1.604	3.66	0.000572321	0.0178552	1.078	0.738	1.576	1	9.30073e-06
Metformin	11	Q3	2.863	1.879	4.429	2.87927e-05	0.0178552	1.919	1.271	2.924	0.0423299	9.30073e-06
Metformin	11	Q4	2.116	1.422	3.177	0.00505111	0.0178552	2.273	1.486	3.523	0.00374454	9.30073e-06
Metformin	11	Q5	2.225	1.49	3.356	0.00218798	0.0178552	2.426	1.578	3.786	0.00138599	9.30073e-06
Metformin	12	Q2	2.214	1.415	3.505	0.0115061	0.748452	1.588	1.038	2.443	0.680537	0.000375886
Metformin	12	Q3	2.82	1.766	4.588	0.000393548	0.748452	2.506	1.586	4.021	0.0020839	0.000375886
Metformin	12	Q4	2.621	1.652	4.226	0.00110752	0.748452	1.941	1.253	3.034	0.0646944	0.000375886
Metformin	12	Q5	1.569	1.026	2.412	0.769435	0.748452	2.692	1.693	4.356	0.000766068	0.000375886
Metformin	13	Q2	2.677	1.604	4.557	0.0042005	1	1.409	0.882	2.262	1	0.00034821
Metformin	13	Q3	3.075	1.817	5.336	0.00082455	1	3.318	1.936	5.855	0.000399945	0.00034821
Metformin	13	Q4	2.266	1.378	3.781	0.0290596	1	1.9	1.167	3.126	0.209507	0.00034821
Metformin	13	Q5	1.503	0.941	2.415	1	1	3.021	1.783	5.248	0.00112757	0.00034821
Metformin	14	Q2	2.004	1.158	3.518	0.278102	1	1.583	0.92	2.749	1	0.0136498
Metformin	14	Q3	3.729	2.016	7.202	0.000929503	1	1.728	0.998	3.03	1	0.0136498
Metformin	14	Q4	2.204	1.264	3.914	0.119207	1	1.517	0.884	2.624	1	0.0136498
Metformin	14	Q5	1.376	0.816	2.333	1	1	2.763	1.524	5.163	0.0207448	0.0136498
Metformin	15	Q2	1.786	0.97	3.345	1	1	1.156	0.645	2.079	1	0.245308
Metformin	15	Q3	1.892	1.022	3.571	0.897669	1	1.925	1.03	3.67	0.847656	0.245308
Metformin	15	Q4	2.009	1.078	3.823	0.600414	1	1.833	0.987	3.465	1	0.245308
Metformin	15	Q5	1.192	0.667	2.14	1	1	1.731	0.937	3.246	1	0.245308
Metformin	16	Q2	1.355	0.684	2.713	1	1	0.907	0.469	1.749	1	0.832894
Metformin	16	Q3	1.469	0.737	2.967	1	1	1.386	0.693	2.807	1	0.832894
Metformin	16	Q4	1.449	0.727	2.929	1	1	1.296	0.652	2.6	1	0.832894
Metformin	16	Q5	1.373	0.694	2.748	1	1	1.486	0.738	3.043	1	0.832894
Metformin	17	Q2	1.639	0.784	3.489	1	1	1.078	0.502	2.324	1	1
Metformin	17	Q3	2.944	1.314	7.003	0.214579	1	1.267	0.581	2.792	1	1
Metformin	17	Q4	1.307	0.638	2.704	1	1	1	0.468	2.135	1	1
Metformin	17	Q5	1.02	0.507	2.054	1	1	0.93	0.438	1.969	1	1
Metformin	18	Q2	3.327	1.407	8.421	0.157844	1	1.309	0.593	2.922	1	1
Metformin	18	Q3	2.162	0.97	4.973	1	1	1.531	0.682	3.504	1	1
Metformin	18	Q4	1.077	0.506	2.297	1	1	1.204	0.548	2.66	1	1
Metformin	18	Q5	1.793	0.819	4.008	1	1	1.309	0.593	2.922	1	1
Metformin	19	Q2	2.011	0.78	5.428	1	1	1.108	0.454	2.717	1	1
Metformin	19	Q3	1.759	0.693	4.616	1	1	2.011	0.78	5.428	1	1
Metformin	19	Q4	1	0.412	2.426	1	1	1.233	0.502	3.062	1	1
Metformin	19	Q5	0.938	0.389	2.249	1	1	1.233	0.502	3.062	1	1
Metformin	20	Q2	0.861	0.289	2.532	1	0.770759	2.802	1.026	8.277	1	1
Metformin	20	Q3	0.682	0.235	1.913	1	0.770759	2.051	0.785	5.606	1	1
Metformin	20	Q4	0.519	0.181	1.418	1	0.770759	1.243	0.498	3.133	1	1
Metformin	20	Q5	0.538	0.188	1.467	1	0.770759	1.243	0.498	3.133	1	1
Sulphonylureas	1	Q2	1.742	1.394	2.183	2.39379e-05	1.2504e-92	1.691	1.351	2.122	0.000101593	3.27203e-91
Sulphonylureas	1	Q3	2.558	2.056	3.19	1.01783e-15	1.2504e-92	2.987	2.401	3.726	3.03142e-21	3.27203e-91
Sulphonylureas	1	Q4	4.519	3.636	5.635	3.17448e-40	1.2504e-92	4.385	3.527	5.471	1.71461e-38	3.27203e-91
Sulphonylureas	1	Q5	8.911	7.108	11.22	1.90796e-77	1.2504e-92	8.99	7.17	11.324	7.19859e-78	3.27203e-91
Sulphonylureas	2	Q2	1.866	1.502	2.324	4.26316e-07	2.48333e-83	1.599	1.29	1.984	0.000377789	1.40065e-84
Sulphonylureas	2	Q3	3.013	2.433	3.74	1.64093e-22	2.48333e-83	2.674	2.167	3.306	1.37441e-18	1.40065e-84
Sulphonylureas	2	Q4	5.591	4.502	6.966	1.2524e-52	2.48333e-83	4.266	3.453	5.286	2.07395e-39	1.40065e-84
Sulphonylureas	2	Q5	7.883	6.314	9.882	1.07864e-71	2.48333e-83	7.644	6.13	9.568	1.76439e-70	1.40065e-84
Sulphonylureas	3	Q2	2.192	1.763	2.731	4.24248e-11	4.35707e-63	1.688	1.365	2.09	2.85616e-05	5.32287e-60
Sulphonylureas	3	Q3	3.23	2.6	4.024	1.3068e-24	4.35707e-63	2.55	2.064	3.157	1.07446e-16	5.32287e-60
Sulphonylureas	3	Q4	6.32	5.049	7.94	3.99758e-56	4.35707e-63	3.538	2.857	4.391	1.84458e-29	5.32287e-60
Sulphonylureas	3	Q5	6.622	5.286	8.328	1.67394e-58	4.35707e-63	5.99	4.792	7.515	1.44189e-53	5.32287e-60
Sulphonylureas	4	Q2	2.018	1.618	2.523	1.14605e-08	1.1724e-56	1.53	1.229	1.906	0.00286288	1.85298e-56
Sulphonylureas	4	Q3	3.149	2.522	3.943	1.52666e-22	1.1724e-56	2.919	2.343	3.643	3.47909e-20	1.85298e-56
Sulphonylureas	4	Q4	5.273	4.19	6.657	9.79954e-44	1.1724e-56	3.879	3.103	4.863	5.7427e-31	1.85298e-56
Sulphonylureas	4	Q5	6.572	5.194	8.35	3.11226e-53	1.1724e-56	5.821	4.612	7.377	1.25376e-47	1.85298e-56
Sulphonylureas	5	Q2	1.642	1.313	2.054	0.000276751	5.4669e-31	1.524	1.22	1.905	0.00429668	7.15026e-35
Sulphonylureas	5	Q3	2.467	1.967	3.099	1.35382e-13	5.4669e-31	2.453	1.956	3.083	2.02101e-13	7.15026e-35
Sulphonylureas	5	Q4	3.485	2.761	4.412	2.94969e-24	5.4669e-31	3.088	2.453	3.898	2.82957e-20	7.15026e-35
Sulphonylureas	5	Q5	3.93	3.104	4.992	2.67626e-28	5.4669e-31	4.235	3.335	5.397	1.26113e-30	7.15026e-35
Sulphonylureas	6	Q2	1.533	1.213	1.94	0.0072424	4.36893e-17	1.582	1.251	2.001	0.00257707	5.22135e-26
Sulphonylureas	6	Q3	2.532	1.991	3.228	9.43506e-13	4.36893e-17	2.165	1.708	2.749	3.98564e-09	5.22135e-26
Sulphonylureas	6	Q4	2.961	2.32	3.789	8.43969e-17	4.36893e-17	3.121	2.445	3.996	2.1279e-18	5.22135e-26
Sulphonylureas	6	Q5	2.822	2.214	3.607	1.52482e-15	4.36893e-17	3.557	2.777	4.574	4.11341e-22	5.22135e-26
Sulphonylureas	7	Q2	1.916	1.489	2.47	9.29536e-06	1.02857e-15	1.472	1.146	1.892	0.0506902	3.07429e-18
Sulphonylureas	7	Q3	3.358	2.585	4.378	3.81084e-18	1.02857e-15	2.045	1.586	2.642	7.55212e-07	3.07429e-18
Sulphonylureas	7	Q4	3.643	2.798	4.76	2.80863e-20	1.02857e-15	2.59	2	3.366	1.51128e-11	3.07429e-18
Sulphonylureas	7	Q5	3.092	2.386	4.021	4.51932e-16	1.02857e-15	3.123	2.398	4.082	9.37931e-16	3.07429e-18
Sulphonylureas	8	Q2	1.715	1.312	2.247	0.00168329	2.96103e-08	1.763	1.348	2.309	0.000724817	6.51961e-14
Sulphonylureas	8	Q3	2.95	2.233	3.913	7.83542e-13	2.96103e-08	2.529	1.923	3.337	8.27492e-10	6.51961e-14
Sulphonylureas	8	Q4	2.974	2.25	3.946	5.59531e-13	2.96103e-08	2.494	1.896	3.29	1.55712e-09	6.51961e-14
Sulphonylureas	8	Q5	2.335	1.777	3.075	2.6631e-08	2.96103e-08	3.144	2.376	4.178	3.38448e-14	6.51961e-14
Sulphonylureas	9	Q2	2.107	1.569	2.837	1.57879e-05	0.00106097	1.367	1.022	1.83	0.707337	2.47815e-10
Sulphonylureas	9	Q3	2.737	2.027	3.713	1.36643e-09	0.00106097	1.65	1.231	2.217	0.016804	2.47815e-10
Sulphonylureas	9	Q4	2.435	1.808	3.29	1.12524e-07	0.00106097	2.03	1.508	2.741	6.70376e-05	2.47815e-10
Sulphonylureas	9	Q5	2.067	1.54	2.781	2.8631e-05	0.00106097	2.665	1.964	3.634	8.38372e-09	2.47815e-10
Sulphonylureas	10	Q2	1.601	1.165	2.205	0.0755404	0.713682	1.36	0.994	1.864	1	7.78092e-05
Sulphonylureas	10	Q3	1.566	1.14	2.154	0.113906	0.713682	1.582	1.153	2.174	0.0910951	7.78092e-05
Sulphonylureas	10	Q4	1.623	1.181	2.236	0.0580494	0.713682	1.994	1.446	2.76	0.000557172	7.78092e-05
Sulphonylureas	10	Q5	1.425	1.04	1.956	0.55974	0.713682	1.947	1.413	2.691	0.000996376	7.78092e-05
Sulphonylureas	11	Q2	1.284	0.912	1.81	1	1	1.366	0.974	1.917	1	0.00424223
Sulphonylureas	11	Q3	1.457	1.032	2.061	0.654174	1	1.408	1.004	1.978	0.958317	0.00424223
Sulphonylureas	11	Q4	1.17	0.833	1.647	1	1	1.52	1.083	2.139	0.317401	0.00424223
Sulphonylureas	11	Q5	1.022	0.728	1.434	1	1	1.849	1.312	2.615	0.00951163	0.00424223
Sulphonylureas	12	Q2	1.153	0.785	1.694	1	1	1.088	0.746	1.587	1	0.00736652
Sulphonylureas	12	Q3	1.35	0.917	1.993	1	1	1.204	0.825	1.759	1	0.00736652
Sulphonylureas	12	Q4	1.131	0.77	1.661	1	1	1.547	1.056	2.274	0.514137	0.00736652
Sulphonylureas	12	Q5	0.901	0.615	1.317	1	1	1.711	1.164	2.524	0.129004	0.00736652
Sulphonylureas	13	Q2	1.351	0.871	2.101	1	0.0242659	1.155	0.752	1.776	1	1
Sulphonylureas	13	Q3	0.825	0.536	1.268	1	0.0242659	1.1	0.717	1.691	1	1
Sulphonylureas	13	Q4	0.845	0.549	1.299	1	0.0242659	1.183	0.77	1.82	1	1
Sulphonylureas	13	Q5	0.644	0.418	0.988	0.887058	0.0242659	1.225	0.797	1.884	1	1
Sulphonylureas	14	Q2	0.911	0.559	1.484	1	0.0301836	1.353	0.836	2.198	1	1
Sulphonylureas	14	Q3	0.94	0.576	1.532	1	0.0301836	1	0.619	1.616	1	1
Sulphonylureas	14	Q4	0.654	0.402	1.06	1	0.0301836	1.234	0.763	2.001	1	1
Sulphonylureas	14	Q5	0.563	0.346	0.913	0.408548	0.0301836	1.162	0.719	1.881	1	1
Sulphonylureas	15	Q2	1.21	0.704	2.086	1	0.000209832	1.055	0.624	1.785	1	0.634243
Sulphonylureas	15	Q3	0.863	0.505	1.47	1	0.000209832	1.075	0.635	1.822	1	0.634243
Sulphonylureas	15	Q4	0.832	0.487	1.416	1	0.000209832	1.175	0.694	1.991	1	0.634243
Sulphonylureas	15	Q5	0.384	0.222	0.657	0.0107941	0.000209832	1.462	0.862	2.493	1	0.634243
Sulphonylureas	16	Q2	0.789	0.43	1.443	1	0.000221385	0.934	0.524	1.664	1	1
Sulphonylureas	16	Q3	0.734	0.401	1.335	1	0.000221385	0.788	0.442	1.399	1	1
Sulphonylureas	16	Q4	0.446	0.244	0.805	0.158572	0.000221385	0.755	0.424	1.341	1	1
Sulphonylureas	16	Q5	0.338	0.184	0.61	0.00742779	0.000221385	1.112	0.621	1.993	1	1
Sulphonylureas	17	Q2	0.843	0.433	1.634	1	0.00196964	0.894	0.463	1.724	1	1
Sulphonylureas	17	Q3	0.863	0.445	1.67	1	0.00196964	0.894	0.463	1.724	1	1
Sulphonylureas	17	Q4	0.486	0.249	0.935	0.641888	0.00196964	0.64	0.33	1.232	1	1
Sulphonylureas	17	Q5	0.357	0.181	0.692	0.0510045	0.00196964	0.846	0.438	1.629	1	1
Sulphonylureas	18	Q2	1.158	0.546	2.464	1	0.0267982	1.185	0.571	2.468	1	1
Sulphonylureas	18	Q3	0.779	0.372	1.622	1	0.0267982	1.072	0.516	2.232	1	1
Sulphonylureas	18	Q4	0.704	0.335	1.467	1	0.0267982	0.901	0.435	1.863	1	1
Sulphonylureas	18	Q5	0.42	0.198	0.875	0.437428	0.0267982	0.964	0.465	1.996	1	1
Sulphonylureas	19	Q2	1.349	0.562	3.281	1	0.00195599	1	0.432	2.316	1	1
Sulphonylureas	19	Q3	0.69	0.293	1.605	1	0.00195599	1.739	0.749	4.108	1	1
Sulphonylureas	19	Q4	0.525	0.222	1.218	1	0.00195599	1.441	0.623	3.367	1	1
Sulphonylureas	19	Q5	0.284	0.116	0.672	0.0975047	0.00195599	0.832	0.357	1.929	1	1
Sulphonylureas	20	Q2	0.58	0.227	1.448	1	0.0395933	0.745	0.31	1.775	1	1
Sulphonylureas	20	Q3	0.37	0.145	0.909	0.658584	0.0395933	0.822	0.342	1.96	1	1
Sulphonylureas	20	Q4	0.317	0.123	0.783	0.290969	0.0395933	0.822	0.342	1.96	1	1
Sulphonylureas	20	Q5	0.304	0.118	0.747	0.21898	0.0395933	0.822	0.342	1.96	1	1
Insulin	1	Q2	1.971	1.203	3.31	0.166107	9.08323e-90	2.547	1.65	4.029	0.000748001	1.61178e-52
Insulin	1	Q3	3.741	2.387	6.081	5.58216e-07	9.08323e-90	3.666	2.423	5.713	5.01489e-08	1.61178e-52
Insulin	1	Q4	6.861	4.479	10.959	4.72796e-16	9.08323e-90	6.753	4.556	10.355	1.07498e-18	1.61178e-52
Insulin	1	Q5	19.368	12.857	30.551	4.11145e-40	9.08323e-90	11.189	7.621	17.033	6.4338e-31	1.61178e-52
Insulin	2	Q2	2.51	1.625	3.974	0.00102048	1.60211e-113	1.945	1.376	2.778	0.00394114	4.59693e-64
Insulin	2	Q3	4.101	2.724	6.367	1.2179e-09	1.60211e-113	2.587	1.855	3.653	7.22602e-07	4.59693e-64
Insulin	2	Q4	8.008	5.424	12.243	1.71377e-22	1.60211e-113	4.215	3.071	5.875	6.09638e-17	4.59693e-64
Insulin	2	Q5	23.621	16.175	35.809	5.91804e-54	1.60211e-113	8.848	6.523	12.214	4.02123e-41	4.59693e-64
Insulin	3	Q2	2.318	1.5	3.66	0.00416672	6.38546e-133	1.553	1.108	2.188	0.222264	4.83309e-68
Insulin	3	Q3	3.864	2.571	5.974	5.63728e-09	6.38546e-133	2.44	1.78	3.379	9.36457e-07	4.83309e-68
Insulin	3	Q4	9.692	6.61	14.701	1.03391e-27	6.38546e-133	4.333	3.212	5.92	9.44964e-20	4.83309e-68
Insulin	3	Q5	29.315	20.118	44.264	2.04328e-62	6.38546e-133	8.332	6.226	11.308	6.64503e-43	4.83309e-68
Insulin	4	Q2	2.02	1.37	3.019	0.00947549	8.56614e-128	1.492	1.093	2.047	0.246067	2.43736e-56
Insulin	4	Q3	3.374	2.346	4.946	2.93526e-09	8.56614e-128	2.728	2.043	3.672	3.60087e-10	2.43736e-56
Insulin	4	Q4	7.815	5.545	11.269	9.19673e-29	8.56614e-128	3.636	2.741	4.867	2.27869e-17	2.43736e-56
Insulin	4	Q5	24.767	17.623	35.654	2.64271e-70	8.56614e-128	6.893	5.231	9.178	4.49915e-40	2.43736e-56
Insulin	5	Q2	1.857	1.279	2.724	0.0260229	4.51905e-124	1.865	1.375	2.542	0.00137792	6.59985e-55
Insulin	5	Q3	3.779	2.683	5.411	1.93202e-12	4.51905e-124	3.153	2.362	4.244	3.00715e-13	6.59985e-55
Insulin	5	Q4	8.685	6.256	12.292	6.28214e-35	4.51905e-124	4.271	3.216	5.725	1.0399e-21	6.59985e-55
Insulin	5	Q5	24.563	17.642	34.888	1.3788e-74	4.51905e-124	7.564	5.714	10.115	1.20142e-42	6.59985e-55
Insulin	6	Q2	2.304	1.584	3.395	0.000339847	2.45083e-115	2.15	1.59	2.926	1.66702e-05	1.09871e-44
Insulin	6	Q3	4.399	3.097	6.365	1.29715e-14	2.45083e-115	2.959	2.206	3.999	1.63703e-11	1.09871e-44
Insulin	6	Q4	9.011	6.411	12.927	1.51853e-33	2.45083e-115	4.563	3.424	6.136	3.65737e-23	1.09871e-44
Insulin	6	Q5	28.65	20.244	41.409	2.15274e-74	2.45083e-115	6.749	5.07	9.068	1.06734e-36	1.09871e-44
Insulin	7	Q2	2.825	1.945	4.166	1.68018e-06	3.49761e-95	1.915	1.412	2.61	0.000674327	4.28623e-39
Insulin	7	Q3	5.313	3.723	7.727	5.15269e-18	3.49761e-95	3.035	2.26	4.102	5.40422e-12	4.28623e-39
Insulin	7	Q4	10.297	7.259	14.909	8.19164e-36	3.49761e-95	4.519	3.378	6.092	2.20036e-22	4.28623e-39
Insulin	7	Q5	26.997	18.843	39.501	3.57988e-67	3.49761e-95	6.152	4.598	8.301	3.29906e-32	4.28623e-39
Insulin	8	Q2	2.584	1.764	3.839	3.26515e-05	5.03938e-85	1.925	1.419	2.623	0.000579693	2.30251e-33
Insulin	8	Q3	6.012	4.193	8.782	3.15008e-20	5.03938e-85	2.211	1.635	3.005	6.3055e-06	2.30251e-33
Insulin	8	Q4	11.6	8.106	16.934	1.04434e-37	5.03938e-85	4.796	3.564	6.498	2.73254e-23	2.30251e-33
Insulin	8	Q5	26.076	17.981	38.597	9.28663e-62	5.03938e-85	5.389	4.002	7.309	1.08828e-26	2.30251e-33
Insulin	9	Q2	2.489	1.71	3.666	5.31254e-05	1.27454e-69	1.449	1.057	1.992	0.431715	1.02957e-20
Insulin	9	Q3	5.343	3.729	7.771	6.4151e-18	1.27454e-69	2.622	1.928	3.581	2.05843e-08	1.02957e-20
Insulin	9	Q4	9.723	6.781	14.173	1.82758e-32	1.27454e-69	3.278	2.411	4.48	1.14068e-12	1.02957e-20
Insulin	9	Q5	23.179	15.825	34.574	8.06952e-55	1.27454e-69	3.956	2.905	5.417	9.54579e-17	1.02957e-20
Insulin	10	Q2	4.163	2.758	6.416	6.32072e-10	4.87465e-59	1.714	1.231	2.395	0.0300404	1.72316e-23
Insulin	10	Q3	8.367	5.588	12.823	1.88054e-22	4.87465e-59	2.35	1.693	3.275	7.56034e-06	1.72316e-23
Insulin	10	Q4	16.502	10.94	25.501	2.11659e-37	4.87465e-59	3.555	2.559	4.97	1.33908e-12	1.72316e-23
Insulin	10	Q5	29.622	19.271	46.703	9.21678e-50	4.87465e-59	5.077	3.632	7.15	9.96696e-20	1.72316e-23
Insulin	11	Q2	2.814	1.883	4.259	1.29788e-05	3.96726e-53	1.968	1.393	2.792	0.00268392	3.10748e-19
Insulin	11	Q3	7.043	4.744	10.627	4.08588e-20	3.96726e-53	2.057	1.456	2.917	0.000950049	3.10748e-19
Insulin	11	Q4	9.769	6.547	14.83	1.44915e-26	3.96726e-53	3.115	2.2	4.437	4.23541e-09	3.10748e-19
Insulin	11	Q5	30.822	19.535	49.892	2.09806e-45	3.96726e-53	5.283	3.682	7.646	8.05659e-18	3.10748e-19
Insulin	12	Q2	1.903	1.253	2.91	0.0541326	3.59829e-41	1.389	0.949	2.037	1	6.25875e-15
Insulin	12	Q3	5.086	3.368	7.776	4.7518e-13	3.59829e-41	2.449	1.67	3.609	0.000102518	6.25875e-15
Insulin	12	Q4	7.837	5.131	12.152	1.42537e-19	3.59829e-41	2.698	1.837	3.987	1.00583e-05	6.25875e-15
Insulin	12	Q5	25.212	15.184	43.353	2.47931e-32	3.59829e-41	4.728	3.155	7.164	2.132e-12	6.25875e-15
Insulin	13	Q2	2.16	1.37	3.436	0.0201083	1.5237e-28	1.127	0.734	1.732	1	6.61616e-10
Insulin	13	Q3	4.903	3.101	7.863	3.99727e-10	1.5237e-28	1.737	1.129	2.683	0.245813	6.61616e-10
Insulin	13	Q4	12.163	7.348	20.653	4.52721e-20	1.5237e-28	2.627	1.689	4.119	0.000424484	6.61616e-10
Insulin	13	Q5	14.407	8.586	24.898	1.49598e-21	1.5237e-28	3.66	2.318	5.855	7.70637e-07	6.61616e-10
Insulin	14	Q2	2.586	1.556	4.352	0.00570867	1.52615e-22	1.27	0.787	2.057	1	2.61811e-08
Insulin	14	Q3	4.907	2.936	8.349	4.57528e-08	1.52615e-22	1.521	0.941	2.469	1	2.61811e-08
Insulin	14	Q4	8.657	5.05	15.215	3.05501e-13	1.52615e-22	3.023	1.832	5.054	0.000374117	2.61811e-08
Insulin	14	Q5	20.861	11.169	41.105	9.09027e-19	1.52615e-22	3.815	2.279	6.497	1.0369e-05	2.61811e-08
Insulin	15	Q2	2.239	1.296	3.914	0.0834737	2.82319e-20	1.133	0.67	1.92	1	1.2054e-06
Insulin	15	Q3	4.727	2.706	8.426	1.57203e-06	2.82319e-20	1.964	1.146	3.397	0.294017	1.2054e-06
Insulin	15	Q4	13.07	6.916	25.885	3.71297e-13	2.82319e-20	2.351	1.362	4.108	0.0470536	1.2054e-06
Insulin	15	Q5	30.432	14.017	74.45	1.10544e-14	2.82319e-20	4.018	2.239	7.407	9.74655e-05	1.2054e-06
Insulin	16	Q2	3.696	2.002	6.988	0.000793398	8.31311e-17	0.901	0.507	1.597	1	7.59594e-06
Insulin	16	Q3	3.458	1.877	6.523	0.00181362	8.31311e-17	2.462	1.369	4.49	0.0577281	7.59594e-06
Insulin	16	Q4	13.606	6.869	28.314	8.49784e-12	8.31311e-17	2.039	1.143	3.676	0.333235	7.59594e-06
Insulin	16	Q5	25.565	11.857	60.207	7.14792e-14	8.31311e-17	3.771	2.039	7.151	0.00064147	7.59594e-06
Insulin	17	Q2	7.418	3.542	16.409	5.27109e-06	2.67205e-14	1.749	0.908	3.406	1	2.70328e-05
Insulin	17	Q3	7.582	3.626	16.756	3.7246e-06	2.67205e-14	2.486	1.277	4.925	0.15982	2.70328e-05
Insulin	17	Q4	21.302	9.45	51.89	3.09824e-11	2.67205e-14	3.689	1.852	7.566	0.00531246	2.70328e-05
Insulin	17	Q5	38.077	15.546	104.788	1.02825e-12	2.67205e-14	5.026	2.452	10.743	0.000338545	2.70328e-05
Insulin	18	Q2	2.625	1.226	5.78	0.286398	5.48632e-10	1.036	0.501	2.144	1	0.000441631
Insulin	18	Q3	5.119	2.368	11.531	0.000991509	5.48632e-10	1.753	0.841	3.705	1	0.000441631
Insulin	18	Q4	11.216	4.836	27.968	1.15408e-06	5.48632e-10	2.879	1.347	6.337	0.143753	0.000441631
Insulin	18	Q5	19.5	7.738	55.56	5.04475e-08	5.48632e-10	3.791	1.729	8.679	0.02274	0.000441631
Insulin	19	Q2	2.612	1.1	6.413	0.63881	1.32408e-07	1.917	0.823	4.559	1	0.00120041
Insulin	19	Q3	7.154	2.876	19.056	0.000828682	1.32408e-07	1.917	0.823	4.559	1	0.00120041
Insulin	19	Q4	12.604	4.699	37.911	3.22264e-05	1.32408e-07	2.612	1.1	6.413	0.63881	0.00120041
Insulin	19	Q5	19.077	6.601	65.623	6.77451e-06	1.32408e-07	6.937	2.567	21.286	0.00558493	0.00120041
Insulin	20	Q2	3	1.186	7.973	0.458905	2.22187e-07	1.804	0.756	4.386	1	0.0470904
Insulin	20	Q3	6.462	2.519	17.793	0.0033688	2.22187e-07	3.412	1.39	8.755	0.172489	0.0470904
Insulin	20	Q4	14.143	5.032	44.816	3.41526e-05	2.22187e-07	3.85	1.552	10.052	0.0891509	0.0470904
Insulin	20	Q5	17.5	6.045	58.387	1.18729e-05	2.22187e-07	3.412	1.39	8.755	0.172489	0.0470904
